# Supplementary material for: Fast covariance estimation for multivariate sparse functional data
Source: Stat (Int Stat Inst). 2020 Jun 17;9(1):e245. doi: 10.1002/sta4.245 (PMC8276768; doi:10.1002/sta4.245)
Supplement: Supplementary file 1 — Supporting info item [file STA4-9-0-s001.zip]

Archive with 3 entries (3 files):
- demo.zip
- mfaces_0.1-2.tar.gz
- Supplement.pdf
